# Supplementary material for: HPV Integration Site Mapping: A Rapid Method of Viral Integration Site (VIS) Analysis and Visualization Using Automated Workflows in CLC Microbial Genomics
Source: Int J Mol Sci. 2022 Jul 23;23(15):8132. doi: 10.3390/ijms23158132 (PMC9331699; doi:10.3390/ijms23158132)
Supplement: Supplementary file 1 [file ijms-23-08132-s001.zip]

Archive with 5 entries (5 files):
- FIG S1 VHC TRACKLISTS.pdf
- TABLE S1 HPV TAXON PROFILING.pdf
- TABLE S2 BLAST HPV SUBLINEAGES.pdf
- TABLE S3 VIRAL INT SITES REPORTS.pdf
- VIDEO S1 HPV INTEGRATION.mp4
